# Supplementary material for: Novel homozygous CLN3 missense variant in isolated retinal dystrophy: A case report and electron microscopic findings
Source: Mol Genet Genomic Med. 2020 May 22;8(8):e1308. doi: 10.1002/mgg3.1308 (PMC7434607; doi:10.1002/mgg3.1308)
Supplement: Supplementary file 3 — Table S1 [file MGG3-8-e1308-s003.xls]

## Sheet: Probes
Supporting information Table S1. CLN3 exon-specific oligonucleotide probes for targeted next generation sequencing
SequenceName	Sequence	Chromosome	Start	Stop	Orientation	Group Name	GC Percent
429_271942_1201(CLN3)_2_1	/5Biosg/CTCTATGACCCTGGACCCTCGGGGGACCTGAACTTGATGCGATGGGAGGCTGTGCAGGCTCGCGGCGGCGCTTTTCGGATTCCGAGGGTGAGTATTCCCGCCCACCCTCATGGAACGACC	16	28503001	28503121	-	CLN3 (1201)	64.17
429_271942_1201(CLN3)_2_2	/5Biosg/ACCTCTGGCTCGCAGCCCACCTGAGGGGAATGAGAGCTGACTCGGCCCCGGGAGGACACGCAAGGAGCGGTCGTGCACCTGAGAGTAGGTGGGGGTCATGCCCTCTTCTCGCTCTCCCAG	16	28502881	28503001	-	CLN3 (1201)	66.67
429_271942_1201(CLN3)_2_3	/5Biosg/GGGAGGAGACCGTCCCGGAGCCCCGGCTCCCTCTGTTGGACCATCAGGGCGCGCATTGGAAGAACGCGGTGGGCTTCTGGTGAGTGGCCTGAGACTTCAGCGAGTGACAATGGCATGAGA	16	28502761	28502881	-	CLN3 (1201)	64.17
429_271943_1201(CLN3)_3.1_1	/5Biosg/TGCTCCTTCCAGGCTGCTGGGCCTTTGCAACAACTTCTCTTATGTGGTGATGCTGAGTGCCGCCCACGACATCCTTAGCCACAAGAGGACATCGGGAAACCAGAGCCATGTAAGTGACTC	16	28500599	28500719	-	CLN3 (1201)	55
429_271944_1201(CLN3)_4.1_1	/5Biosg/AAAGACATGCTTTTCTCCCATTAGGTGGACCCAGGCCCAACGCCGATCCCCCACAACAGCTCATCACGATTTGACTGCAACTCTGTCTCTACGGCTGTGCGTACTCATCTCACCTGGTCC	16	28499887	28500007	-	CLN3 (1201)	55
429_271945_1201(CLN3)_5.1_1	/5Biosg/ACTCTATTCTCCTGTCCCAGGCTGTGCTCCTGGCGGACATCCTCCCCACACTCGTCATCAAATTGTTGGCTCCTCTTGGCCTTCACCTGCTGCCCTACAGGTCTGGGTGAGGGTAGTGGG	16	28498962	28499082	-	CLN3 (1201)	59.17
429_271946_1201(CLN3)_6_1	/5Biosg/CCTTCTCACCCCCTCAGCCCCCGGGTTCTCGTCAGTGGGATTTGTGCTGCTGGAAGCTTCGTCCTGGTTGCCTTTTCTCATTCTGTGGGGACCAGCCTGTGTGGTGAGTGTGTGGTTCTG	16	28498759	28498879	-	CLN3 (1201)	59.17
429_271947_1201(CLN3)_7_1	/5Biosg/TCCCAGTGCTTGTCCTCCCCCCAGGTGTGGTCTTCGCTAGCATCTCATCAGGCCTTGGGGAGGTCACCTTCCTCTCCCTCACTGCCTTCTACCCCAGGTAAGCAGGTGGAGCAGGGAGTG	16	28497875	28497995	-	CLN3 (1201)	61.67
429_271948_1201(CLN3)_8.1_1	/5Biosg/CATGGTCAGCCTAGGTCCTCCTGAATGTTCCTGTGTTCTCCTTCCCAGGGCCGTGATCTCCTGGTGGTCCTCAGGGACTGGGGGAGCTGGGCTGCTGGGGGCCCTGTCCTACCTGGGCCT	16	28497739	28497859	-	CLN3 (1201)	65
429_271948_1201(CLN3)_8.1_2	/5Biosg/CACCCAGGCCGGCCTCTCCCCTCAGCAGACCCTGCTGTCCATGCTGGGTATCCCTGCCCTGCTGCTGGCCAGGTGAGCTGCCCTGAGCCGGGAGGGAGAGGGGTCCAAGGAGAGAAAACT	16	28497619	28497739	-	CLN3 (1201)	67.5
429_271949_1201(CLN3)_9.1_1	/5Biosg/CTAGCTATTTCTTGTTGCTCACATCTCCTGAGGCCCAGGACCCTGGAGGGGAAGAAGAAGCAGAGAGCGCAGCCCGGCAGCCCCTCATAAGAACCGAGGCCCCGGAGTCGAAGCCAGGTA	16	28495323	28495443	-	CLN3 (1201)	60.83
429_271950_1201(CLN3)_10.1_1	/5Biosg/AACTTCATCTGCCCTTCTCTCTCTGTTCCCCTGCAGGCTCCAGCTCCAGCCTCTCCCTTCGGGAAAGGTGGACAGTGTTCAAGGTTCGGATGATGGCTGGGGTATGTCCCTGTGGGGCTT	16	28493909	28494029	-	CLN3 (1201)	58.33
429_271951_1201(CLN3)_11_1	/5Biosg/CCGCTTATATCTTCTGCCTTTTCCAGGGTCTGCTGTGGTACATTGTTCCCTTGGTCGTAGTTTACTTTGCCGAGTATTTCATTAACCAGGGACTTGTAAGTGAGGGGTGCTAGGAGGGGT	16	28493772	28493892	-	CLN3 (1201)	49.17
429_271952_1201(CLN3)_12_1	/5Biosg/CGTCCATCTCCCCTGTCTGGTATTTGTTGCAGTTTGAACTCCTCTTTTTCTGGAACACTTCCCTGAGTCACGCTCAGCAATACCGCTGGTAAGAGGAGCGAGGGCAGTGGGCTGGGAGGG	16	28493615	28493735	-	CLN3 (1201)	55.83
429_271953_1201(CLN3)_13.1_1	/5Biosg/ACCCTAACCTCAGGTACCAGATGCTGTACCAGGCTGGCGTCTTTGCCTCCCGCTCTTCTCTCCGCTGCTGTCGCATCCGTTTCACCTGGGCCCTGGCCCTGCTGCAGGTACCAAACCCCT	16	28493412	28493532	-	CLN3 (1201)	62.5
429_271954_1201(CLN3)_14_1	/5Biosg/CTTCCCTGCCCCGCCCTGGTCCCAGGCTTAGCCTCTCCCCCTGTTCACAGTGCCTCAACCTGGTGTTCCTGCTGGCAGACGTGTGGTTCGGCTTTCTGCCAAGCATCTACCTCGTCTTCC	16	28489128	28489248	-	CLN3 (1201)	62.5
429_271954_1201(CLN3)_14_2	/5Biosg/TGATCATTCTGTATGAGGGGCTCCTGGGAGGCGCAGCCTACGTGAACACCTTCCACAACATCGCCCTGGAGGTCAGCATTGGCCGGGCAAGGGCTGGGGGTGGCCTGTCCAGGGACACCC	16	28489008	28489128	-	CLN3 (1201)	64.17
429_271955_1201(CLN3)_15_1	/5Biosg/GGACACCCAGGGCAGGGATGTCTGGGACTGAAGCCTCACCCCTGCTCTCTGCCCTCCCAGACCAGTGATGAGCACCGGGAGTTTGCAATGGCGGCCACCTGCATCTCTGACACACTGGGG	16	28488896	28489016	-	CLN3 (1201)	64.17
429_271955_1201(CLN3)_15_2	/5Biosg/ATCTCCCTGTCGGGGCTCCTGGCTTTGCCTCTGCATGACTTCCTCTGCCAGCTCTCCTGATACTCGGGATCCTCAGGACGCAGGTCACATTCACCTGTGGGCAGAGGGACAGGTCAGACA	16	28488776	28488896	-	CLN3 (1201)	60
