# Supplementary material for: Novel homozygous CLN3 missense variant in isolated retinal dystrophy: A case report and electron microscopic findings
Source: Mol Genet Genomic Med. 2020 May 22;8(8):e1308. doi: 10.1002/mgg3.1308 (PMC7434607; doi:10.1002/mgg3.1308)
Supplement: Supplementary file 4 — Table S2 [file MGG3-8-e1308-s004.xlsx]

## Sheet: Sheet1
Supporting information Table S1. Clinical and genetic findings of previously reported patients with isolated retinal dystrophy associated with biallelic CLN3 variants
Case #	Patient ID, age at examination, age at onset	Initial symptoms	Onset type	CLN3 variants		BCVA (RE, LE)	Fundus photograph		FAF			OCT		Visual fields		ERG		References
									Hyper-AF ring	Hypo-AF
				Allele 1	Allele 2		Macula atrophy	Pigmentation		Central	Peripheral	EZ loss at fovea	Macula edema	Central sctoma	Constriction	Rod	Cone
2	Proband, 50 y, thirties	photophobia	late	p.(Ala59Thr) (exon 3)	1.02-kb del (exon 7-8)	6/12, 6/76	absent	mild	moderate	absent	mild	severe	absent	severe	ND	NR	severely decreased	Chen et al 2019
3	SK3, 70 y, early teens	NB decreased VA	early	c.375-3C>G (Intron 5)	1.02-kb del (exon 7-8)	LP/LP	moderate	moderate	absent	absent	severe	severe	absent	absent	constricted	NR	NR	Ku et al 2017
5	CEI1, 24 y, late teens	NB decreased VA	early	c.461-3C>G (Intron 6)	1.02-kb del (exon 7-8)	20/125, 20/125	absent	intermittent	moderate	moderate	intermittent	severe	severe	mild	constricted	severely decreased	severely decreased	Ku et al 2017
6	MEH3, 54 y, late forties	NB	late	1.02-kb del (exon 7-8)	c.837+5G>A (Intron 10)	20/20, 20/20	absent	absent	absent	mild	mild	mild	severe	mild	constricted	NR	decreased	Ku et al 2017
7	MEH5, 16 y, early teens	NB decreased VA	early	1.02-kb del (exon 7-8)	p.(Ile285Val) (exon 11)	ND	absent	absent	intermittent	mild	moderate	severe	absent	ND	ND	NR	severely decreased	Ku et al 2017
8	MEH2, 30 y, twenties	NB	late	1.02-kb del (exon 7-8)	p.(Val330Ile) (exon 13)	20/30, 20/30	absent	absent	mild	mild	moderate	mild	moderate	absent	constricted	ND	ND	Ku et al 2017
9	MEH6, 49 y, under 10 years	NB decreased VA	early	1.02-kb del (exon 7-8)	p.(Arg405Trp) (exon 15)	HM, HM	moderate	absent	absent	severe	severe	severe	absent	severe	constricted	ND	ND	Ku et al 2017
10	JU#0519, 39 y, teens	NB decreased VA	early	p.(Ser161Leu) (exon 7)	p.(Ser161Leu) (exon 7)	20/100, 20/100	severe	severe	absent	severe	severe	severe	absent	severe	constricted	severely decreased	severely decreased	This study
13	SK1, 21 y, under 10 years	NB decreased VA	early	p.Glu295* (exon 11)	p.(Leu306His) (exon 12)	20/80, 20/80	absent	moderate	mild	mild	mild	moderate	severe	absent	constricted	NR	severely decreased	Ku et al 2017
14	SK2, 23 y, early teens	NB decreased VA	early	p.Glu295* (exon 11)	p.(Leu306His) (exon 12)	20/125, 20/125	absent	intermittent	mild	mild	moderate	moderate	absent	absent	constricted	NR	NR	Ku et al 2017
16	MEH1, 36 y, thirties	NB	late	p.(Arg405Trp) (exon 15)	p.(Arg405Trp) (exon 15)	20/16, 20/16	absent	absent	mild	moderate	severe	absent	absent	absent	constricted	severely decreased	decreased	Ku et al 2017
17	MEH4, 51 y, thirties	NB	late	p.(Arg405Trp) (exon 15)	p.(Arg405Trp) (exon 15)	20/32, 20/32	absent	mild	mild	moderate	severe	mild	mild	absent	constricted	severely decreased	decreased	Ku et al 2017
AF; autoflurorescence, BCVA; Snellen best corrected visual acuity, ERG; electroretinography, EZ; ellipsoid zone, FAF; fundus autofluorescence, HM; hand motion, LE; left eye, LP; light perception, NB; night blindness, ND; not described, NR; non-recordable, OCT; optical coherence tomography, RE; right eye
